# Supplementary material for: Adverse events associated with peanut oral immunotherapy in children – a systematic review and meta-analysis
Source: Sci Rep. 2020 Jan 20;10:659. doi: 10.1038/s41598-019-56961-3 (PMC6971009; doi:10.1038/s41598-019-56961-3)
Supplement: Supplementary file 2 — Dataset 1. [file 41598_2019_56961_MOESM2_ESM.xlsx]

## Sheet: Study Level Data
Author	Study ID	Publication Year	Median Age	Age Group	Entry OFC	Entry DBPCFC	Entry Challenge Dose	Starting Dose - Rush (pp)	Starting Dose - BuildUp (pp)	Rush Target Dose (pp)	Total Subjects	Reached Maintenance Dose	Passed Exit OFC	Exit OFC Type	Exit OFC Dose	Target Maintenance Dose	Median Baseline IgE	Median Baseline SPT	Other Food Allergies (%)	Allergic Rhinitis (%)	Asthma (%)	Eczema (%)	Country	Blinded	Comparator	WithdrawAE	TotalWithdrawal	Adjuvant	Adjuvant Type	Adjuvant Descriptor	Rush Phase	IncidenceDEDoses	IncidenceDEEvents	IncidenceDETreat	IncidenceDEAdrenaline	IncidenceBUDoses	IncidenceBUEvents	IncidenceBUTreat	IncidenceBUAdrenaline	IncidenceMaintDoses	IncidenceMaintEvents	IncidenceMaintTreat	IncidenceMaintAdrenaline	IncidenceTotDoses	IncidenceTotEvents	IncidenceTotTreat	IncidenceTotAdrenaline	PrevalenceDEEvents	PrevalenceDETreat
Bird 2015	1	2015	7	0	1	1	2000		Variable		11	9	9	1	5000	2000	54.9			54.5	72.7	54.5	USA	0	0	2	2	0	0		0					2326	249		1	939	5		0	3265	264		1
Bird 2018	2	2018	7	0	1	1	100	0.5-6		6	29	23	18	1	600	300	64.3	14	83	62	41	66	USA	1	2	4	6	0	0		1														413
Blumchen 2010	3	2010	5.6	0	1	1	1000	Variable			23	14			4000	125	95.6		74		65		Germany	0	0	4	7	0	0		1	317	25	10	0	5286	135	75	0	851	25	75	0	6454	185	85	0
Hofmann 2009	4	2009	4.8	0	0			0.1-50		50	28	20				300				57	68	64	USA	0	0	1	5	0	0		1					301	138	5	0	10184	356	67	2	10485	494	72	2	26
Jones 2009	5	2009	4.8	0	0			0.1-50		50	39	29	27	0	3900	300	85.4		55	62	62	69	USA	0	0	4	10	0	0		1									14773	545	111	2	14773	545	111	2	36	22
MacGinnitie 2017b	6	2017	10	1	1	1	88	0.5-250		250	27	23	22	0	4000	2000	88	11					USA	0	0	2		1	1	Omalizumab	1													7245	563		4
MacGinnitie 2017a	6	2017	10	1	1	1	88	0.5-250		250	8	1	1	0	4000	2000	91	10					USA	0	0	1		0	0		1													726	122		3
MacGinnitie 2017	6	2017	10	1	1	1	88	0.5-250		250	35	24	23	0	4000	2000	91	11.5					USA	0	0	3					1													7971	685		7
Nachshon 2018	7	2018	6	0	1	0	3000	Variable			145	113	95	0	3000			8	49		39		Israel	0	0	7	12	0	0		1
Nagakura 2018a	8	2018	8.5	1	1	1	795	Variable			22	22			3000	795	38.5	9	36.3	54.5	50	59	Japan	0	0	0	0	1	4	Loratidine and montelukast	1	207	94	24	3					7611	433	89	2	7818	527	113	5
Nagakura 2018b	9	2018	9.6	1	1	0	133	Variable			24	24			795	133	55.4	12		66.7	33.3	45.8	Japan	0	0	0	0	1	2	Loratidine	1	119	79	31						8209	744	174		8328	823	205	1
Narisety 2015	10	2015	11.1	1	1	0	1000	0.1-6		6	11	7				2000	169	12	91	95	81.8	54.5	USA	0	0	3	4	0	0		1	95	47			1507	873		1	2447	815		4	4049	1735		5
PALISADE 2018	11	2018	-	-	1	1	144	0.5 to 6		6	372	294	250	1	1043	300	69	11	66		53		Multiple	1	2	43	80	0	0		1		519				9284				2686							189
Schneider 2013	12	2013	10	1	1	1	186	0.05-250		250	13	12	12	1	8000	4000	229	16.5	46.15				USA	0	0	1	1	1	1	Omalizumab	1		6				49				17		2	3502	72		2	13	6
Tang 2015	13	2015	6.1	0	0			0.1 to 12		12	31	29	26	1	2000	2000	14.3	17.6			42	58.1	Australia	1	2	0	3	1	3	Probiotic	1		0				19				15				34			8	6
Varshney 2011	14	2011	7	0	0			0.1 to 6		6	19	16	15	1	5000	4000	106	7	74	79	68	74	USA	1	2	3	3	0	0		1				2	407	5		0				0					9	9
Vickery 2017b	15	2017	-	0	1	0	4000	0.05 to 3		3	17	13	13	1	5000	3000	12.3	12.5		24	35	82	USA	0	0		4	0	0		1						126				16				133
Vickery 2017a	15	2017	-	0	1	0	4000	0.05 to 3		3	20	19	17	1	5000	300	22.4	10.5		20	20	60	USA	0	0		1	0	0		1						69				7				78
Vickery 2017	15	2017	2.4	0	1	0	4000	0.05 to 3		3	37	32	30	1	5000		14.4	11.5		22	27	70	USA	0	0	3	5	0	0		1
Anagnostou 2011	16	2011	11	1	1	1	100		0.5		22	19	14	0	6600	800	29.7	8.5		45	64	36	UK	0	0	1	1	0	0		0					2920	328	224	0	5406	97	70	0	8326	425	294	0
Anagnostou 2014	17	2014	12.4	1	1	1			2		94	81	49	1	1400	800	39.75	9	23.2	56.6	58.6	51.5	UK	0	1	5	6	0	0		0													17793	1121	63	2
Fauquert 2018	18	2018	14.5	1	1	1	400		2		21	17	17	1	1800	400	162	12.4	28	14	43	0	France	1	2	2	2	0	0		0						130	88	2
Tao 2017	19	2017	13	1	1	0			Boiled		14	11	11	0	2500	2500	9.6	12					Australia	0	0	0		0	0		0
Nozawa 2014	20	2014	9	1	1	1		Variable			18	16					30.82		43.7	25	56.25	62.5	Japan	0	0	2	2	0	0		1	634	173	74	1													17
Blumchen 2019	21	2019	6.6	0	1	0	4500	-	Variable		31	15	13	0	4500		89.5	8	29	45	42	61	Germany	1	2	2	2	0	0		0					10323				2089				12412	534	23	0
Wasserman 2019	22	2019	7	0	0			0.001 to 10 mg/ 0.002 to 2.05 mg			270	211				3000					64		USA	0	0	31	56	0	0		1						330		100
Kukkonen 2017	23	2017	8.3	1	1	1	1000		0.1		39	33	26	1	1255	800	74.6	10	62	67	69	67	Finland	0	1	4	5	1	2	Antihistamine; Unknown	0
Howe 2019	24	2019	10.82	1	0				1.3		50	50				240	54		68				USA	0	0	0	0	1	2	Cetirizine	0													8498	538		0
Reier-Nilsen 2019	25	2019	10.1	1	1	1			5 or 1		57	12				5000	110.6	9.8	47.4	26.3	42.1	82.5	Norway	0	1	9	14	0	0		0													18470	2560		6
Zhong 2019	26	2019	8	0	1	0			0.5		9	7	6	0	6000	3000	100	15	44	11	55.6	11.1	Singapore	0	0	0	2	1	3	Probiotic	0
Yu 2012	27	2012	7.5	0	0						24					4000	66	12.5					USA	0	0	1		0	0		1					6662	1023		3					6662	1023		3
[truncated: 13 more columns]

## Sheet: Metadata
Data Field	Descriptor	Label
Author	First author last name	Text
Study ID	Study level ID	Number
Publication Year	Year of publication	Number
Median Age	Median subject age at baseline	Number
Age Group	Age category subgroup	0 = <8; 1 = >=8
Entry OFC	Whether study included OFC as part of eligibility criteria	0 = No; 1 = Yes
Entry DBPCFC	Type of oral food challenge at study entry	0 = No; 1 = Yes
Entry Challenge Dose	Maximum dose used at entry OFC	Number
Starting Dose - Rush (pp)	Starting dose used in rush phase	Number
Starting Dose - BuildUp (pp)	Starting dose used in build-up phase	Number
Rush Target Dose (pp)	Maximum target dose if using rush phase	Number
Total Subjects	Total subjects at baseline	Number
Reached Maintenance Dose	Number of subjects reaching target maintenance dose	Number
Passed Exit OFC	Number of subjects passing exit OFC	Number
Exit OFC Type	Type of exit OFC	0 = Open Label; 1 = DBPCFC
Exit OFC Dose	Maximum dose of exit OFC	Number
Target Maintenance Dose	Target maintenance dose	Number
Median Baseline psIgE	Median psIgE at study entry	Number
Median Baseline SPT	Median SPT at study entry	Number
Other Food Allergies (%)	Percentage of subjects with other food allergies	Number
Allergic Rhinitis (%)	Percentage of subjects with oallergic rhinitis	Number
Asthma (%)	Percentage of subjects with asthma	Number
Eczema (%)	Percentage of subjects with eczema	Number
Country	Country subjects recruited from	Number
Blinded	Whether subjects were blinded to treatment	0 = No; 1 = Yes
Comparator	Comparator arm of study	0 = None; 1 = Avoidance; 2 = Placebo
WithdrawAE	Number of subjects withdrawing from treatment due to adverse events	Number
TotalWithdrawal	Total number of subjects withdrawing from treatment	Number
Adjuvant	Whether study used a co-treatment/adjuvant therapy	0 = No; 1 = Yes
Adjuvant Type	Type of co-treatment or adjuvant used	0 = None; 1 = Omalizumab; 2 = Antihistamine; 3 = Probiotic; 4 = Antihistamine + Mast Cell Inhibitor
Adjuvant Descriptor	Descriptor of co-treatment/adjuvant	Text
Rush Phase	Whether study included a rush phase	0 = No; 1 = Yes
IncidenceDEDoses	Number of doses taken in rapid phase	Number
IncidenceDEEvents	Number of adverse events reported according to doses taken in rapid phase	Number
IncidenceDETreat	Number of adverse events requiring treatment reported according to doses taken in rapid phase	Number
IncidenceDEAdrenaline	Number of adverse events requiring epinephrine reported according to doses taken in rapid phase	Number
IncidenceBUDoses	Number of doses taken in build-up phase	Number
IncidenceBUEvents	Number of adverse events reported according to doses taken in build-up phase	Number
IncidenceBUTreat	Number of adverse events requiring treatment reported according to doses taken in build-up phase	Number
IncidenceBUAdrenaline	Number of adverse events requiring epinephrine reported according to doses taken in build-up phase	Number
IncidenceMaintDoses	Number of doses taken in maintenance phase	Number
IncidenceMaintEvents	Number of adverse events reported according to doses taken in maintenance phase	Number
IncidenceMaintTreat	Number of adverse events requiring treatment reported according to doses taken in maintenance phase	Number
IncidenceMaintAdrenaline	Number of adverse events requiring epinephrine reported according to doses taken in maintenance phase	Number
IncidenceTotDoses	Total number of doses taken	Number
IncidenceTotEvents	Total number of adverse events reported according to doses taken	Number
IncidenceTotTreat	Total number of adverse events requiring treatment according to doses taken	Number
IncidenceTotAdrenaline	Total number of adverse events requiring epinephrine according to doses taken	Number
PrevalenceDEEvents	Number of adverse events reported by subjects in rapid phase	Number
PrevalenceDETreat	Number of adverse events requiring treatment reported by subjects in rapid phase	Number
PrevalenceDEAdrenaline	Number of adverse events requiring epinephrine reported by subjects in rapid phase	Number
PrevalenceBUEvents	Number of adverse events reported by subjects in build-up phase	Number
PrevalenceBUTreat	Number of adverse events requiring treatment reported by subjects in build-up phase	Number
PrevalenceBUAdrenaline	Number of adverse events requiring epinephrine eported by subjects in build-up phase	Number
PrevalenceMaintEvents	Number of adverse events reported by subjects in maintenance phase	Number
PrevalenceMaintTreat	Number of adverse events requiring treatment reported by subjects in maintenance phase	Number
PrevalenceMaintAdrenaline	Number of adverse events requiring epinephrine reported by subjects in maintenance phase	Number
PrevalenceTotEvents	Total number of adverse events reported by subjects in rapid phase	Number
PrevalenceTotTreat	Total number of adverse events requiring treatment reported by subjects in rapid phase	Number
PrevalenceTotAdrenaline	Total number of adverse events requiring epinephrine reported by subjects in rapid phase	Number
PrevDEN	Number of subjects receiving dosing in rush phase	Number
PrevBUN	Number of subjects receiving dosing in build up phase	Number
PrevMaintN	Number of subjects receiving dosing in maintenance phase	Number
